# Supplementary material for: Mental health disorders among post graduate residents in Kenya during the COVID-19 pandemic
Source: PLoS One. 2022 Apr 4;17(4):e0266570. doi: 10.1371/journal.pone.0266570 (PMC8979452; doi:10.1371/journal.pone.0266570)
Supplement: S1 Data — (XLSX) [file pone.0266570.s001.xlsx]

## Sheet: MentalHealthAndCOVID_DATA_LABEL
Participant ID	Age	Gender	Marital Status	Ethnicity	Have you ever directly cared for a patient with COVID-19?	In the past month, how many patients with COVID-19 have you cared for? (Approximate)	In the past month, have you lost (died) any of your COVID-19 patients?	Do you think you have enough resources and protective gear to care of COVID-19 patients?	Do you feel adequately trained to take care/treat COVID-19 patients?	Do you have prior history or diagnosis of any mental health disorder?	What was the Diagnonsis?	Do you still have any symptoms?	1. Little interest or pleasure in doing things	2. Feeling down, depressed, or hopeless	3. Trouble falling or staying asleep, or sleeping too much	4. Feeling tired or having little energy	5. Poor appetite or overeating	6. Feeling bad about yourself, or that you are a failure, or have let yourself or your family down	7. Trouble concentrating on things, such as reading the newspaper or watching television	8. Moving or speaking so slowly that other people could have noticed. Or the opposite--being so fidgety or restless that you have been moving around a lot more than usual	9. Thoughts that you would be better off dead or of hurting yourself in some way	PHQ-9 Score	1. Feeling nervous, anxious or on edge	2. Not being able to stop or control worrying	3. Worrying too much about different things	4. Trouble relaxing	5. Being so restless that it is hard to sit still	6. Becoming easily annoyed or irritable	7. Feeling afraid, as if something awful might happen.	If you checked any problems, how difficult have they made it for you to do your work, take care of things at home, or get along with other people?	GAD - 7 Score	1. Difficult falling asleep	2. Difficult staying asleep	3. Problems waking up too early	4. How SATISFIED / DISSATISFIED are you with your CURRENT sleep pattern	5. How NOTICABLE to others do you think your sleep problem is in terms of impairing the quality of your life?	6. How WORRIED/DISTRESSED are you about your current sleep problem?	7. To what extent do you consider your sleep problem to INTERFERE with your daily functioning (e.g. daytime fatigue, mood, ability to function at work/daily chores, concentration, memory, mood, etc.) CURRENTLY?	Insomnia Severity Index Score	1. Any reminder brought back feelings about it.	2. I had trouble staying asleep.	3. Other things kept making me think about it.	4. I felt irritable and angry.	5. I avoided letting myself get upset when I thought about it or was reminded of it.	6. I thought about it when I didn't mean to.	7. I felt as if it hadn't happened or wasn't real.	8. I stayed away from reminders of it.	9. Pictures about it popped into my mind.	10. I was jumpy and easily startled.
1	25-30	Male	Single	African	Yes	> 20 patients	Yes	Yes	Yes	No			Several days	Several days	Several days	Several days	Not at all	Several days	Not at all	Not at all	Not at all	5	Not at all	Not at all	Several days	Several days	Not at all	Not at all	Not at all	Not difficult at all	2	Mild	None	None	Satisfied	Not at all Noticable	Not Worried at all	Not at all Interfering	2	Not at all	Not at all	Not at all	Not at all	Not at all	Not at all	Not at all	Not at all	Not at all	Not at all
2	25-30	Female	Single	Asian	Yes	> 20 patients	Yes	No	No	No			More than half the days	More than half the days	Not at all	Several days	Not at all	Not at all	Not at all	Not at all	Not at all	5	Not at all	Several days	Several days	Not at all	Not at all	Several days	Not at all	Somewhat difficult	3	None	None	Severe	Moderately Satisfied	Somewhat	Much	Much	13	Not at all	Not at all	Not at all	Moderately	Moderately	Moderately	Not at all	Extremely	Not at all	Not at all
3		Male	Single	African	Yes	> 20 patients	Yes	Yes	Yes	No			Not at all	Not at all	Not at all	Not at all	Not at all	Not at all	Not at all	Not at all	Not at all	0	Not at all	Not at all	Not at all	Not at all	Not at all	Not at all	Not at all		0	None	None	None	Moderately Satisfied	Somewhat	Somewhat	Much	9	A little bit	A little bit	A little bit	A little bit	Not at all	Not at all	A little bit	Not at all	Not at all	Not at all
4	25-30	Female	Single	African	Yes	> 20 patients	Yes	Yes	Yes	No			More than half the days	More than half the days	Not at all	More than half the days	Not at all	Not at all	Not at all	Not at all	Not at all	6	More than half the days	Not at all	Not at all	More than half the days	Not at all	More than half the days	Several days	Somewhat difficult	7	None	None	Moderate	Satisfied	Somewhat	Alittle	Not at all Interfering	6	A little bit	A little bit	A little bit	Moderately	A little bit	A little bit	A little bit	A little bit	Not at all	Not at all
5	25-30	Female	Single	Asian	Yes	> 20 patients	Yes	Yes	Yes	No			Several days	Not at all	Not at all	Several days	Not at all	Not at all	Not at all	Not at all	Not at all	2	Not at all	Not at all	Several days	Not at all	Not at all	Several days	Not at all	Somewhat difficult	2	None	None	None	Very Satisfied	Not at all Noticable	Not Worried at all	Not at all Interfering	0	Not at all	Not at all	Not at all	Not at all	Not at all	Not at all	Not at all	Not at all	Not at all	Not at all
6	25-30	Female	Single	Asian	Yes	> 20 patients	Yes	Yes	Yes	Yes	Depression	No	Several days	Not at all	Several days	Several days	Not at all	Not at all	Not at all	Not at all	Not at all	3	Not at all	Not at all	Not at all	Not at all	Not at all	Not at all	Not at all	Not difficult at all	0	None	None	None	Satisfied	Alittle	Alittle	Alittle	4	Not at all	Not at all	A little bit	Not at all	A little bit	Not at all	Not at all	Not at all	Not at all	Not at all
7	25-30	Female	Single	African	Yes	> 20 patients	Yes	Yes	Yes	No			Not at all	Not at all	Not at all	Not at all	Not at all	Not at all	Not at all	Not at all	Not at all	0	Not at all	Not at all	Not at all	Not at all	Not at all	Not at all	Not at all	Not difficult at all	0	None	None	Severe	Satisfied	Not at all Noticable	Not Worried at all	Not at all Interfering	4	Not at all	Not at all	Not at all	A little bit	Not at all	Not at all	Not at all	Not at all	Not at all	Not at all
8	25-30	Female	Married	Asian	Yes	> 20 patients	Yes	No	Yes	No			More than half the days	Several days	Not at all	More than half the days	More than half the days	More than half the days	Not at all	Not at all	Not at all	9	Not at all	More than half the days	More than half the days	More than half the days	Not at all	Not at all	Not at all	Extremely difficult	6	None	None	Severe	Moderately Satisfied	Somewhat	Alittle	Much	11	Quite a bit	Not at all	Quite a bit	A little bit	Quite a bit	Quite a bit	Quite a bit	A little bit	Quite a bit	A little bit
9	25-30	Female	Married	African	Yes	> 20 patients	Yes	Yes	Yes	Not Sure			Several days	Several days	More than half the days	Several days	Not at all	Several days	More than half the days	More than half the days	Not at all	10	Nearly every day	Nearly every day	Nearly every day	Nearly every day	More than half the days	More than half the days	Nearly every day	Not difficult at all	19	Severe	Mild	Moderate	Dissatisfied	Much	Much	Much	18	Moderately	A little bit	A little bit	A little bit	A little bit	A little bit	A little bit	A little bit	Not at all	Moderately
10	25-30	Female	Single	African	Yes	5 - 20 patients	Yes	Yes	No	No			Several days	Several days	Several days	Several days	Several days	Several days	Not at all	Not at all	Not at all	6	Several days	Several days	Not at all	Several days	Not at all	More than half the days	Several days	Somewhat difficult	6	Mild	Moderate	None	Satisfied	Not at all Noticable	Somewhat	Somewhat	8	Not at all	A little bit	A little bit	Moderately	Moderately	Moderately	Not at all	Quite a bit	Quite a bit	Not at all
11	25-30	Female	Married	African	Yes	5 - 20 patients	No	Yes	No	No			Several days	Not at all	Not at all	More than half the days	Not at all	Not at all	Not at all	Not at all	Not at all	3	Several days	Not at all	Not at all	Not at all	Not at all	Several days	Not at all	Somewhat difficult	2	None	None	Moderate	Moderately Satisfied	Not at all Noticable	Not Worried at all	Alittle	5	A little bit	Not at all	A little bit	Not at all	A little bit	Not at all	Not at all	Not at all	A little bit	Not at all
12	25-30	Male	Single	African	Yes	> 20 patients	Yes	Yes	Yes	No			More than half the days	More than half the days	More than half the days	More than half the days	More than half the days	Nearly every day	Nearly every day	More than half the days	Several days	19	Several days	More than half the days	Several days	More than half the days	Several days	Several days	More than half the days	Somewhat difficult	10	Moderate	Moderate	Moderate	Dissatisfied	Somewhat	Somewhat	Somewhat	15	Moderately	Quite a bit	Moderately	Moderately	Quite a bit	Quite a bit	Moderately	Moderately	Moderately	Moderately
13		Female	Single	African	Yes	> 20 patients	Yes	Yes	Yes	No			More than half the days	Several days	More than half the days	Several days	Several days	Several days	Nearly every day	Not at all	Not at all	11	Several days	Several days	Several days	Several days	Several days	Several days	Several days	Very difficult	7	Mild	Mild	Mild	Moderately Satisfied	Somewhat	Somewhat	Not at all Interfering	9	Quite a bit	Quite a bit	Not at all	Quite a bit	Quite a bit	Quite a bit	Not at all	Not at all	Not at all	Not at all
14	25-30	Female	Single	African	Yes	> 20 patients	Yes	Yes	Yes	No			Several days	Not at all	Not at all	Nearly every day	Nearly every day	Several days	Nearly every day	Not at all	Not at all	11	Several days	Several days	Several days	Not at all	Not at all	Not at all	Not at all	Not difficult at all	3	None	None	None	Satisfied	Not at all Noticable	Not Worried at all	Not at all Interfering	1	A little bit	Not at all	Not at all	Not at all	Not at all	Not at all	Not at all	Not at all	A little bit	Not at all
15	31-40	Male	Married	Asian	Yes	> 20 patients	Yes	Yes	No	No			Several days	Several days	Several days	Several days	Several days	Not at all	Several days	Not at all	Not at all	6	Not at all	Not at all	Not at all	Not at all	Not at all	Not at all	Not at all		0	None	Mild	None	Dissatisfied				4	Not at all	Not at all	Not at all	Not at all	Not at all	Not at all	Not at all	Not at all	Not at all	Not at all
16	25-30	Female	Single	African	Yes	> 20 patients	Yes	Yes	Yes	No			Not at all	Several days	Not at all	Several days	Several days	Not at all	Several days	Not at all	Not at all	4	Nearly every day	Nearly every day	Nearly every day	Nearly every day	Nearly every day	Nearly every day	Nearly every day	Very difficult	21	Mild	Moderate	Very Severe	Dissatisfied	Alittle	Very Much Worried	Somewhat	17	Extremely	Moderately	Extremely	Moderately	Moderately	Extremely	Quite a bit	Extremely	Extremely	Moderately
17	25-30	Male	Married	African	Yes	> 20 patients	Yes	Yes	Yes	No			Not at all	Not at all	Not at all	Not at all	Not at all	Not at all	Not at all	Not at all	Not at all	0	Not at all	Not at all	Not at all	Not at all	Not at all	Not at all	Not at all	Not difficult at all	0	None	None	Mild	Satisfied	Not at all Noticable	Not Worried at all	Not at all Interfering	2	A little bit	Not at all	Not at all	Not at all	Not at all	A little bit	Not at all	Not at all	Not at all	Not at all
18	25-30	Male	Single	Other	Yes	> 20 patients	Yes	Yes	No	Not Sure			Several days	Not at all	Not at all	Several days	Not at all	Not at all	Several days	Not at all	Not at all	3	Several days	Several days	Not at all	Not at all	Not at all	Not at all	Several days	Somewhat difficult	3	None	None	Mild	Moderately Satisfied	Not at all Noticable	Not Worried at all	Alittle	4	A little bit	Not at all	Not at all	Not at all	Not at all	Not at all	Not at all	Not at all	Not at all	Not at all
19	25-30	Male	Single	Asian	Yes	> 20 patients	Yes	Yes	No	No			Nearly every day	Nearly every day	Nearly every day	More than half the days	More than half the days	Nearly every day	Nearly every day	Nearly every day	Not at all	22	Nearly every day	Nearly every day	Nearly every day	Nearly every day	Not at all	More than half the days	Nearly every day	Very difficult	17	Moderate	Moderate	None	Dissatisfied	Very Much Noticeable	Somewhat		18	Moderately	Moderately	Quite a bit	Quite a bit	A little bit	Moderately	Not at all	Not at all	Moderately	Not at all
20	31-40	Male	Single	Asian	Yes	> 20 patients	Yes	Yes	Yes	No			Several days	Not at all	More than half the days	More than half the days	Several days	Not at all	Several days	Several days	Not at all	8	Several days	Several days	Several days	Not at all	Several days	More than half the days	Not at all	Somewhat difficult	6	None	None	Moderate	Dissatisfied	Alittle	Very Much Worried	Somewhat	12	Not at all	Not at all	Not at all	Moderately	Not at all	Not at all	Not at all	Not at all	Not at all	Not at all
21	31-40	Male	Single	African	Yes	> 20 patients	Yes	Yes	No	Prefer not to disclose			Nearly every day	More than half the days	Several days	Several days	More than half the days	Several days	Several days	Several days	Not at all	12	More than half the days	Several days	Several days	Several days	Several days	Several days	Several days	Somewhat difficult	8	Mild	Mild	Severe	Dissatisfied	Somewhat	Somewhat	Somewhat	14	A little bit	A little bit	A little bit	Moderately	A little bit	A little bit	A little bit	A little bit	A little bit	A little bit
22	25-30	Male	Married	Asian	Yes	> 20 patients	Yes	Yes	Yes	No			Nearly every day	Nearly every day	Nearly every day	Nearly every day	Nearly every day	Nearly every day	Nearly every day	Nearly every day	Nearly every day	27	Nearly every day	Nearly every day	Nearly every day	Nearly every day	Nearly every day	Nearly every day	Nearly every day	Very difficult	21	Severe	Severe	Very Severe	Very Dissatisfied	Very Much Noticeable	Very Much Worried	Very Much Interfering	26	Extremely	Extremely	Extremely	Extremely	Extremely	Extremely	Extremely	Extremely	Extremely	Extremely
23	25-30	Male	Single	African	Yes	> 20 patients	Yes	Yes	No	No			Several days	Several days	Several days	More than half the days	Several days	More than half the days	Several days	Not at all	Several days	10	Several days	Several days	Several days	Several days	Not at all	Several days	Several days	Somewhat difficult	6	Severe	Severe	Severe	Very Dissatisfied	Somewhat	Somewhat	Much	20	Quite a bit	Quite a bit	Moderately	Moderately	Moderately	Moderately	A little bit	A little bit	A little bit	Not at all
24	31-40	Male	Single	African	Yes	Less than 5 patients	Yes	No	No	No			Several days	Several days	Several days	Nearly every day	More than half the days	Several days	More than half the days	Not at all	Not at all	11	Several days	Several days	More than half the days	Several days	Several days	Several days	More than half the days	Somewhat difficult	9	Mild	Mild	Moderate	Moderately Satisfied	Alittle	Alittle	Somewhat	10	Moderately	A little bit	A little bit	A little bit	Moderately	A little bit	A little bit	A little bit	A little bit	Not at all
25	25-30	Female	Single	African	Yes	5 - 20 patients	No	Yes	Yes	No			More than half the days	Several days	Not at all	Not at all	Several days	Nearly every day	Several days	Not at all	Not at all	8	More than half the days	Several days	Several days	Several days	Not at all	Several days	Nearly every day	Somewhat difficult	9	Mild	None	None	Moderately Satisfied	Not at all Noticable	Not Worried at all	Alittle	4	Moderately	A little bit	A little bit	A little bit	Moderately	Moderately	A little bit	A little bit	Moderately	A little bit
26	25-30	Female	Married	African	No					Yes	Generalized Anxiety Disorder	No	Not at all	Not at all	Not at all	Not at all	Not at all	Not at all	Not at all	Not at all	Not at all	0	Several days	Not at all	Not at all	Not at all	Not at all	Not at all	Not at all	Not difficult at all	1	Mild	None	Mild	Satisfied	Not at all Noticable	Not Worried at all	Not at all Interfering	3	Not at all	Not at all	Not at all	Not at all	Not at all	Not at all	Not at all	Not at all	Not at all	Not at all
27	25-30	Male	Single	African	Yes	5 - 20 patients	No	Yes	Yes	No			Not at all	Not at all	Not at all	Not at all	Not at all	Not at all	Not at all	Not at all	Not at all	0	Several days	Several days	Several days	Not at all	Not at all	Not at all	Not at all	Not difficult at all	3	None	None	None	Very Satisfied	Not at all Noticable	Not Worried at all	Not at all Interfering	0	A little bit	Not at all	Not at all	Not at all	Not at all	Not at all	Not at all	Not at all	Not at all	Not at all
28	25-30	Female	Single	African	Yes	Less than 5 patients	No	Yes	Yes	No			More than half the days	Nearly every day	More than half the days	Nearly every day	Nearly every day	Several days	More than half the days	Several days	Not at all	17	Nearly every day	Nearly every day	Nearly every day	More than half the days	More than half the days	Nearly every day	Nearly every day	Very difficult	19	Moderate	Mild	None	Satisfied	Alittle	Alittle	Alittle	7	Extremely	A little bit	Extremely	Quite a bit	Quite a bit	Extremely	Quite a bit	Extremely	Quite a bit	Moderately
29	25-30	Female	Married	African	Yes	Less than 5 patients	No	Yes	No	No			Not at all	Not at all	Not at all	Several days	Several days	Several days	Not at all	Not at all	Not at all	3	Several days	Not at all	Several days	Not at all	Not at all	Not at all	Several days	Not difficult at all	3	None	None	Moderate	Dissatisfied	Somewhat	Somewhat	Somewhat	11	Not at all	Not at all	Not at all	Not at all	Not at all	Not at all	Not at all	Not at all	Not at all	Not at all
30		Male	Single	African	Yes	5 - 20 patients	No	No	No	Yes	anxiety disorder	No	Several days	Not at all	Nearly every day	More than half the days	More than half the days	Several days	More than half the days	More than half the days	Not at all	13	Several days	Several days	Several days	Several days	Several days	Several days	Not at all	Somewhat difficult	6	Mild	Mild	Severe	Moderately Satisfied	Somewhat	Alittle	Somewhat	12	A little bit	A little bit	Moderately	Moderately	Moderately	Moderately	A little bit	Moderately	Moderately	Moderately
31	31-40	Male	Married	African	No					No			Several days	Several days	Several days	More than half the days	More than half the days	Several days	More than half the days	Not at all	Not at all	10	More than half the days	Several days	Several days	Several days	Not at all	Not at all	Several days	Somewhat difficult	6	None	None	None	Moderately Satisfied	Not at all Noticable	Alittle	Alittle	4
32	31-40	Male	Single	African	No					Yes	Anxiety Disorder	Yes	Several days	Several days	Not at all	Several days	Not at all	Not at all	More than half the days	Several days	Not at all	6	Several days	More than half the days	Several days	Several days	Several days	Several days	Several days	Somewhat difficult	8	Mild	Mild	Moderate	Satisfied	Not at all Noticable	Not Worried at all	Somewhat	7	Quite a bit	Quite a bit	Moderately	A little bit	Quite a bit	Extremely	Not at all	Extremely	Extremely	Extremely
33	31-40	Female	Single	African	Yes	Less than 5 patients	No	No	No	No			Several days	More than half the days	Nearly every day	Nearly every day	Nearly every day	Nearly every day	More than half the days	More than half the days	Not at all	19	More than half the days	More than half the days	Nearly every day	More than half the days	Not at all	Several days	Several days	Somewhat difficult	11	Very Severe	Very Severe	Moderate	Very Dissatisfied	Somewhat	Somewhat	Somewhat	20	Quite a bit	Quite a bit	Quite a bit	Quite a bit	Quite a bit	Quite a bit	Quite a bit	Quite a bit	Quite a bit	Quite a bit
34	25-30	Female	Single	African	Yes	Less than 5 patients	No	No	No	Not Sure			More than half the days	More than half the days	More than half the days	More than half the days	Nearly every day	More than half the days	More than half the days	Several days	Several days	17	Nearly every day	Nearly every day	Nearly every day	Nearly every day	More than half the days	Nearly every day	Nearly every day	Somewhat difficult	20	Severe	Moderate	Moderate	Moderately Satisfied	Somewhat	Much	Much	17	Quite a bit	Quite a bit	Moderately	Quite a bit	A little bit	Quite a bit	Quite a bit	Quite a bit	Quite a bit	Quite a bit
35	31-40	Female	Single	African	No					No			Nearly every day	Nearly every day	Nearly every day	Nearly every day	Nearly every day	Nearly every day	More than half the days	More than half the days	Nearly every day	25	Nearly every day	Nearly every day	Nearly every day	Nearly every day	Several days	Several days	Nearly every day	Somewhat difficult	17	Severe	Very Severe	None	Dissatisfied	Much	Very Much Worried	Very Much Interfering	21	Extremely	Quite a bit	Extremely	Extremely	A little bit	Quite a bit	Quite a bit	Quite a bit	Quite a bit	Quite a bit
36	31-40	Male	Married	Asian	No					No			Several days	Several days	Nearly every day	More than half the days	Not at all	Several days	More than half the days	Not at all	Several days	11	Several days	More than half the days	More than half the days	Nearly every day	Several days	More than half the days	More than half the days	Somewhat difficult	13	Moderate	Mild	Mild	Dissatisfied	Somewhat	Much	Much	15	A little bit	A little bit	A little bit	A little bit	A little bit	A little bit	A little bit	A little bit	A little bit	A little bit
37	31-40	Male	Married	African	Yes	5 - 20 patients	No	Yes	No	No			Several days	Several days	Several days	Several days	Not at all	Several days	Several days	Not at all	Not at all	6	Several days	Several days	Several days	Several days	Not at all	Several days	Not at all	Not difficult at all	5	Mild	Mild	Mild	Dissatisfied	Not at all Noticable	Alittle	Alittle	8	Not at all	Not at all	Not at all	Not at all	Not at all	Not at all	Not at all	Not at all	Not at all	Not at all
38	31-40	Male	Single	African	Yes	> 20 patients	Yes	Yes	No	No			Several days	Several days	Not at all	Several days	Several days	Several days	Several days	Several days	Not at all	7	Several days	Several days	Several days	Several days	Several days	Several days	Several days	Very difficult	7	Moderate	Moderate	Mild	Moderately Satisfied	Alittle	Not Worried at all	Alittle	9	Moderately	Moderately	Moderately	Moderately	A little bit	Moderately	Moderately	Moderately	Moderately	Moderately
39	31-40	Male	Single	African	Yes	5 - 20 patients	No	No	No	No			More than half the days	Nearly every day	More than half the days	More than half the days	Several days	Several days	Several days	Several days	Several days	14	Several days	Several days	Several days	Several days	Several days	Several days	Several days	Very difficult	7	Moderate	Mild	Severe	Dissatisfied	Somewhat	Somewhat	Somewhat	15	Moderately	Moderately	Moderately	Moderately	Moderately	Moderately	Moderately	Moderately	A little bit	Quite a bit
40	25-30	Female	Other	African	Yes	Less than 5 patients	No	Yes	No	No			Nearly every day	More than half the days	More than half the days	More than half the days	More than half the days	Several days	Several days	Several days	Not at all	14	Several days	More than half the days	Nearly every day	Nearly every day	Not at all	Several days	Several days	Somewhat difficult	11	Mild	Moderate	None	Satisfied	Alittle	Not Worried at all	Not at all Interfering	5	A little bit	A little bit	A little bit	Moderately	Not at all	A little bit	Moderately	Moderately	Not at all	A little bit
41	25-30	Female			No					No			Not at all	Not at all	Not at all	Not at all	Not at all	Not at all	Not at all	Not at all	Not at all	0	Not at all	Not at all	Not at all	Not at all	Not at all	Not at all	Not at all		0	None	None	Mild	Satisfied	Not at all Noticable	Not Worried at all	Not at all Interfering	2	Not at all	Not at all	Not at all	Not at all	Not at all	Not at all	Not at all	Not at all	Not at all	Not at all
42	25-30	Female	Single	Asian	Yes	> 20 patients	Yes	No	No	No			Not at all	Several days	Not at all	More than half the days	Not at all	Several days	Several days	Not at all	Not at all	5	Several days	Not at all	Several days	Several days	Several days	Several days		Somewhat difficult	5	None	None	None	Satisfied	Not at all Noticable	Not Worried at all	Not at all Interfering	1	Moderately	Not at all	A little bit	A little bit	A little bit	A little bit	Not at all	Not at all	Not at all	A little bit
43	25-30	Female	Single	African	Yes	Less than 5 patients	Yes	Yes	No	No			Several days	Not at all	Not at all	Several days	Not at all	Several days	Not at all	Not at all	Not at all	3	More than half the days	Several days	Several days	Not at all	Not at all	Several days	Not at all	Somewhat difficult	5	None	None	None	Moderately Satisfied	Not at all Noticable	Not Worried at all	Alittle	3	Not at all	Not at all	Not at all	Not at all	Not at all	Not at all	Not at all	Not at all	Not at all	Not at all
44		Prefer not to disclose	Single	African	Yes	Less than 5 patients	No	No	No	Not Sure			Several days	Several days	Several days	More than half the days	Not at all	Several days	Several days	Not at all	Several days	8	Several days	Several days	Several days	Several days	Not at all	Several days	Several days	Somewhat difficult	6	None	None	None	Satisfied	Not at all Noticable	Not Worried at all	Alittle	2	A little bit	Not at all	A little bit	A little bit	A little bit	Moderately	A little bit	Quite a bit	A little bit	Not at all
45	31-40	Female	Married	African	Yes	> 20 patients	Yes	Yes	Yes	Yes	postpartum depression	No	Not at all	Not at all	Not at all	Several days	Several days	Not at all	Not at all	Not at all	Not at all	2	Several days	Not at all	Several days	Not at all	Not at all	Not at all	Not at all	Somewhat difficult	2	None	None	None	Moderately Satisfied	Not at all Noticable	Not Worried at all	Alittle	3	Not at all	Not at all	Not at all	Not at all	Not at all	Not at all	Not at all	Not at all	Not at all	Not at all
46	25-30	Male	Single	African	Yes	5 - 20 patients	No	Yes	No	No			Several days	Several days	More than half the days	Several days	More than half the days	Not at all	Several days	Not at all	Not at all	8								Somewhat difficult		None	Mild	Moderate	Moderately Satisfied	Alittle	Alittle	Alittle	8	A little bit	Not at all	A little bit	Moderately	A little bit	A little bit	Not at all	Moderately	A little bit	Not at all
47		Male	Widowed	African	No					No			Not at all	Several days	Several days	Several days	Several days	More than half the days	Several days	Not at all	Several days	8	Nearly every day	More than half the days	More than half the days	More than half the days	Several days	More than half the days	More than half the days	Very difficult	14	Mild	Moderate	Mild	Moderately Satisfied	Alittle	Alittle	Alittle	9	Not at all	Not at all	Not at all	Not at all	Not at all	Not at all	Not at all	Not at all	Not at all	Not at all
48		Female	Single	African	Yes	> 20 patients	Yes	Yes	No	No			Not at all	Not at all	Nearly every day	Nearly every day	Nearly every day	Several days	Not at all	Not at all	Not at all	10	Not at all	Not at all	More than half the days	More than half the days	Several days	Several days	More than half the days	Somewhat difficult	8	Mild		Moderate	Moderately Satisfied	Somewhat	Somewhat	Somewhat	11	Moderately	A little bit	Moderately	Moderately	Moderately	Moderately	Moderately	A little bit	A little bit	Moderately
49	31-40	Male	Single	African	No					Yes	DEPRESSION	Yes	Not at all	Several days	Not at all	Not at all	Not at all	Not at all	Several days	Several days	Not at all	3	Several days	Several days	Not at all	Several days	Not at all	Several days	Not at all	Somewhat difficult	4	Mild	Mild	Mild	Satisfied	Alittle	Alittle	Somewhat	8	Not at all	Not at all	Not at all	A little bit	Moderately	A little bit	Not at all	Not at all	Moderately	Not at all
50	25-30	Male	Single	African	Yes	5 - 20 patients	Yes	Yes	Yes	No			Not at all	Several days	Not at all	More than half the days	Not at all	Several days	Several days	Not at all	Not at all	5	Several days	Several days	Several days	Several days	Several days	Several days	Several days	Somewhat difficult	7	None	None	Moderate	Moderately Satisfied	Somewhat	Alittle	Alittle	8	A little bit	Not at all	A little bit	A little bit	A little bit	A little bit	A little bit	A little bit	A little bit	Not at all
51	31-40	Female	Single	African	No					No			Not at all	Not at all	Not at all	More than half the days	Not at all	Not at all	Not at all	Not at all	Not at all	2	Not at all	Not at all	Not at all	Not at all	Not at all	Not at all	Not at all	Not difficult at all	0	Moderate	None	Mild	Satisfied	Not at all Noticable	Not Worried at all	Not at all Interfering	4	A little bit	Not at all	Not at all	Not at all	Quite a bit	A little bit	A little bit	Quite a bit	A little bit	Not at all
52	31-40	Male	Married	African	No					No			Several days	Not at all	Not at all	Nearly every day	Not at all	Not at all	Several days	Not at all	Not at all	5	Several days	Several days	Not at all	Not at all	Not at all	Not at all	Several days	Somewhat difficult	3	None	None	Mild	Moderately Satisfied	Alittle	Not Worried at all	Somewhat	6	A little bit	Not at all	Not at all	Not at all	Not at all	A little bit	Not at all	Not at all	Not at all	Not at all
53	31-40	Female	Single	African	Yes	Less than 5 patients	No	Yes	Yes	No			Several days	Not at all	Not at all	Several days	Not at all	Not at all	Not at all	Not at all	Not at all	2	Not at all	Not at all	Several days	Not at all	Not at all	Not at all	Not at all	Somewhat difficult	1	None	None	None	Very Satisfied	Not at all Noticable	Not Worried at all	Not at all Interfering	0	Not at all	Not at all	A little bit	Not at all	A little bit	Not at all	Not at all	Not at all	Not at all	Not at all
54	31-40	Male	Married	African	Yes	5 - 20 patients	Yes	No	Yes	No			Several days	Several days	More than half the days	Nearly every day	Nearly every day	Several days	Several days	Not at all	Not at all	12	Several days	More than half the days	More than half the days	More than half the days	Not at all	Not at all	Several days	Very difficult	8	Mild	None	Mild	Dissatisfied	Somewhat	Alittle	Alittle	9	Not at all	A little bit	A little bit	Not at all	Not at all	A little bit	Not at all	Not at all	A little bit	Not at all
55	31-40	Male	Single	African	Yes	5 - 20 patients	Yes	Yes	No	No			Several days	Several days	Several days	More than half the days	Several days	Several days	Several days	Not at all	Not at all	8	Several days	Several days	Several days	Several days	Several days	Several days	Several days	Very difficult	7	Moderate	Moderate	Moderate	Moderately Satisfied	Somewhat	Somewhat	Somewhat	14	Moderately	Moderately	Moderately	Moderately	Moderately	Moderately	Moderately	Moderately	Moderately	Moderately
56		Female	Single	African	Yes	5 - 20 patients	Yes	Yes	No	No			Several days	Several days	Several days	Several days	Not at all	Several days	Not at all	Not at all	Not at all	5	Not at all	Several days	Several days	Several days	Not at all	Not at all	Several days	Somewhat difficult	4	None	None	None	Moderately Satisfied	Not at all Noticable	Not Worried at all	Alittle	3	Extremely	Not at all	Quite a bit	Not at all	A little bit	Not at all	Not at all	Not at all	Quite a bit	Not at all
57	25-30	Female	Single	African	Yes	Less than 5 patients	No	Yes	Yes	No			Several days	Not at all	Several days	Several days	Not at all	Not at all	Not at all	Not at all	Not at all	3	Not at all	Not at all	Not at all	Not at all	Not at all	Several days	Not at all	Not difficult at all	1	Mild	None	Mild	Satisfied	Not at all Noticable	Not Worried at all	Not at all Interfering	3	Not at all	Not at all	Not at all	Not at all	Not at all	Not at all	Not at all	Not at all	Not at all	Not at all
58		Male	Married	Other	Yes	5 - 20 patients	No	Yes	Yes	No			Not at all	Not at all	Not at all	Not at all	Not at all	Not at all	Not at all	Not at all	Not at all	0	Not at all	Not at all	Not at all	Not at all	Not at all	Not at all	Not at all		0	None	None	None	Satisfied	Not at all Noticable	Not Worried at all	Not at all Interfering	1	Not at all	Not at all	Not at all	Not at all	Not at all	Not at all	Not at all	Not at all	Not at all	Not at all
59	25-30	Female	Married	African	Yes	Less than 5 patients	No	Yes	Yes	No			Several days	Several days	Several days	Several days	More than half the days	Several days	Several days	Several days	Not at all	9	Not at all	Not at all	Several days	Several days	Not at all	Several days	Not at all	Not difficult at all	3	Mild	Mild	Severe	Moderately Satisfied	Somewhat	Alittle	Somewhat	12	A little bit	Not at all	A little bit	Not at all	A little bit	A little bit	Not at all	Not at all	A little bit	Not at all
60	31-40	Female	Married	African	Yes	> 20 patients	No	No	No	No			Not at all	Not at all	Not at all	Not at all	Not at all	Not at all	Not at all	Not at all	Not at all	0	Not at all	Not at all	Not at all	Not at all	Not at all	Not at all	Not at all		0	None	None	None	Satisfied	Not at all Noticable	Not Worried at all	Not at all Interfering	1	A little bit	Not at all	Not at all	Not at all	Not at all	Not at all	Not at all	Not at all	Not at all	Not at all
61	31-40	Male	Married	African	No					Yes	depression	No	More than half the days	Several days	More than half the days	More than half the days	Several days	Several days	More than half the days	Not at all	Not at all	11	Several days	Several days	Several days	Several days	Several days	Several days	Several days	Somewhat difficult	7	None	None	Severe	Very Dissatisfied	Much	Much	Much	16	Not at all	Not at all	Moderately	Moderately	Quite a bit	A little bit	Not at all	Quite a bit	Moderately	Not at all
62	25-30	Male	Single	African	Yes	Less than 5 patients	No	Yes	No	No			Not at all	Not at all	Not at all	Not at all	Not at all	Not at all	Not at all	Not at all	Not at all	0	Several days	Not at all	Not at all	Not at all	Not at all	Several days	Not at all	Not difficult at all	2	None	None	None	Very Satisfied	Not at all Noticable	Not Worried at all	Not at all Interfering	0	Not at all	Not at all	Not at all	A little bit	Not at all	Not at all	Not at all	Not at all	Not at all	Not at all
63		Female	Married	Asian	Yes	Less than 5 patients	No	Yes	Yes	No			Not at all	Several days	More than half the days	Several days	Not at all	Not at all	Several days	Not at all	Not at all	5	Not at all	Not at all	Several days	Not at all	Not at all	Not at all	Not at all	Not difficult at all	1	Moderate	Moderate	None	Satisfied	Not at all Noticable	Not Worried at all	Alittle	6	A little bit	A little bit	Not at all	A little bit	Quite a bit	A little bit	Not at all	Extremely	Not at all	Not at all
64	31-40	Male	Married	African	Yes	Less than 5 patients	No	Yes	Yes	No			Several days	Not at all	Not at all	Several days	Several days	Several days	Several days	Several days	Not at all	6	Not at all	Not at all	Not at all		Not at all	Not at all	Not at all	Not difficult at all	0	None	None	Mild	Satisfied	Not at all Noticable	Not Worried at all	Not at all Interfering	2	Not at all	Not at all	Not at all	Not at all	Not at all	Not at all	Not at all	Not at all	Not at all	Not at all
65		Female	Single	African	Yes	Less than 5 patients	No	Yes	No	Not Sure			More than half the days	Nearly every day	More than half the days	Nearly every day	Nearly every day	Nearly every day	Nearly every day	More than half the days	Nearly every day	24	Several days	More than half the days	More than half the days	More than half the days	Nearly every day	Nearly every day	More than half the days	Extremely difficult	15	Severe	None	Very Severe	Very Dissatisfied	Much	Much	Very Much Interfering	21	Extremely	Quite a bit	Extremely	Quite a bit	Quite a bit	Quite a bit	Extremely	Quite a bit	Extremely	Quite a bit
66	31-40	Female	Single	African	No					No			Nearly every day	Nearly every day	Nearly every day	Nearly every day	Nearly every day	Nearly every day	Nearly every day	Several days	More than half the days	24	Nearly every day	Nearly every day	Nearly every day	Nearly every day	Nearly every day	Nearly every day	Nearly every day	Very difficult	21	Mild	None	Severe	Moderately Satisfied	Alittle	Somewhat	Somewhat	11	Extremely	Not at all	Quite a bit	Extremely	Not at all	Extremely	Extremely	Not at all	Extremely	Extremely
67	25-30	Female	Single	African	Yes	Less than 5 patients	No	No	No	Yes	Depression	Yes	Nearly every day	Nearly every day	Nearly every day	Nearly every day	Several days	Nearly every day	Several days	Not at all	Not at all	17	Nearly every day	More than half the days	More than half the days	More than half the days	Nearly every day	Nearly every day	More than half the days	Very difficult	17	Very Severe	Very Severe	Severe	Very Dissatisfied	Much	Very Much Worried	Very Much Interfering	26	Extremely	Extremely	Moderately	Extremely	Quite a bit	Extremely	Quite a bit	Quite a bit	Quite a bit	A little bit
68	31-40	Female	Married	African	Yes	Less than 5 patients	No	Yes	Yes	Not Sure			More than half the days	Several days	Several days	More than half the days	Not at all	Nearly every day	Not at all	Not at all	Not at all	9	Nearly every day	Nearly every day	More than half the days	Not at all	Not at all	Several days	Several days	Somewhat difficult	10	Mild	None	None	Moderately Satisfied	Alittle	Not Worried at all	Alittle	5
69	25-30	Female	Single	African	No					No			Several days	Several days	Several days	Several days	Several days	Several days	Several days	Not at all	Not at all	7	Several days	Several days	Several days	Several days	Not at all	Several days	Several days	Somewhat difficult	6	None	Mild	Moderate	Moderately Satisfied	Alittle	Alittle	Alittle	8	Moderately	A little bit	A little bit	Moderately	Quite a bit	A little bit	Not at all	A little bit	Not at all	Not at all
70	25-30	Female	Single	African	Yes	> 20 patients	Yes	Yes	No	No			Several days	Several days	More than half the days	More than half the days	More than half the days	More than half the days	Several days	Several days	Not at all	12	Nearly every day	Nearly every day	Nearly every day	Several days	Several days	More than half the days	More than half the days	Somewhat difficult	15	Severe	Severe	Very Severe	Very Dissatisfied	Much	Much	Very Much Interfering	24	Moderately	Quite a bit	Quite a bit	A little bit	Moderately	Moderately	Moderately	Quite a bit	Quite a bit	Quite a bit
71		Female	Married	Other	Yes	Less than 5 patients	No	No	No	No
72	25-30	Female	Single	African	No					No			Not at all	Not at all	Not at all	Several days	Not at all	Not at all	Not at all	Not at all	Not at all	1	Not at all	Not at all	Several days	Several days	Not at all	Not at all	Not at all	Somewhat difficult	2	None	None	Mild	Moderately Satisfied	Not at all Noticable	Alittle	Alittle	5	A little bit	Not at all	Not at all	A little bit	Not at all	Not at all	Not at all	Not at all	Not at all	Not at all
73	25-30	Female	Single	African	Yes	Less than 5 patients	No	Yes	No	No			Several days	Not at all	Not at all	Not at all	Not at all	Not at all	Not at all	Not at all	Not at all	1	Not at all	Not at all	Not at all	Not at all	Not at all	Not at all	Not at all		0	None	None	None	Very Satisfied	Not at all Noticable	Not Worried at all	Not at all Interfering	0	Not at all	Not at all	Not at all	Not at all	Not at all	Not at all	Not at all	Not at all	Not at all	Not at all
74	25-30	Female	Married	African	Yes	5 - 20 patients	No	No	Yes	No			Not at all	Not at all	More than half the days	Nearly every day	Several days	Not at all	Several days	Not at all	Not at all	7	Not at all	More than half the days	More than half the days	Several days	Not at all	Not at all	More than half the days	Somewhat difficult	7	Moderate	Moderate	Mild	Dissatisfied	Alittle	Much	Somewhat	14	Quite a bit	Moderately	Moderately	Not at all	Moderately	A little bit	Extremely	Quite a bit	Quite a bit	Quite a bit
75	31-40	Male	Single	African	Yes	Less than 5 patients	No	Yes	Yes	No			Several days	Not at all	Not at all	More than half the days	Several days	Not at all	Several days	Not at all	Not at all	5	Several days	Not at all	Several days	Not at all	Not at all	Several days	Not at all	Somewhat difficult	3	None	None	None	Satisfied	Alittle	Not Worried at all	Alittle	3	Moderately	Not at all	A little bit	Not at all	Not at all	A little bit	Not at all	Not at all	Not at all	Not at all
76		Female	Married	Asian	Yes	Less than 5 patients	No	No	No	No
77	31-40	Male	Married	African	No					No			Not at all	Not at all	Not at all	Not at all	Not at all	Not at all	Not at all	Not at all	Not at all	0	Not at all	Not at all	Not at all	Not at all	Not at all	Not at all	Not at all		0	None	None	None	Satisfied	Not at all Noticable	Not Worried at all	Not at all Interfering	1	Not at all	Not at all	Not at all	Not at all	Not at all	Not at all	Not at all	Not at all	Not at all	Not at all
78	31-40	Male	Married	African	Yes	Less than 5 patients	No	Yes	Yes	No			Not at all	Not at all	Not at all	Not at all	Not at all	Not at all	Not at all	Not at all	Not at all	0	Not at all	Not at all	Not at all	Not at all	Not at all	Not at all	Not at all		0	None	None	None	Very Satisfied	Not at all Noticable	Not Worried at all	Not at all Interfering	0	Not at all	Not at all	Not at all	Not at all	Not at all	Not at all	Not at all	Not at all	Not at all	Not at all
79	31-40	Male	Married	African	No					No			Not at all	Not at all	Not at all	Several days	Not at all	Not at all	Not at all	Not at all	Not at all	1	Not at all	Not at all	Not at all	Not at all	Not at all	Not at all	Not at all	Not difficult at all	0	None	None	None	Very Satisfied	Not at all Noticable	Not Worried at all	Not at all Interfering	0	Not at all	Not at all	Not at all	Not at all	Not at all	Not at all	Not at all	Not at all	Not at all	Not at all
80	25-30	Female	Single	African	Yes	Less than 5 patients	No	Yes	No	No			Several days	Several days	Not at all	Several days	Not at all	Several days	Several days	Not at all	Several days	6	Not at all	Not at all	Not at all	Several days	Not at all	Several days	Not at all	Somewhat difficult	2	None	None	None	Satisfied	Not at all Noticable	Not Worried at all	Not at all Interfering	1	A little bit	Not at all	A little bit	A little bit	Not at all	A little bit	Not at all	A little bit	Not at all	Not at all
81	31-40	Female	Married	African	No					No			Not at all	Not at all	Not at all	Several days	Several days	Not at all	Not at all	Not at all	Not at all	2	Several days	Not at all	Not at all	Several days	Not at all	Several days	Not at all	Not difficult at all	3	Mild	Mild		Dissatisfied	Alittle	Alittle	Somewhat	9	Not at all	Not at all	Not at all	Not at all	Not at all	Not at all	Not at all	Not at all	Not at all	Not at all
82	31-40	Female	Single	African	Yes	5 - 20 patients	Yes	Yes	Yes	No			More than half the days	More than half the days	More than half the days	More than half the days	More than half the days	Not at all	More than half the days	More than half the days	Not at all	14	Several days	Several days	Not at all	Several days	Several days	Several days	Not at all	Somewhat difficult	5	None	None	None	Dissatisfied	Not at all Noticable	Not Worried at all	Alittle	4	Not at all	Not at all	Not at all	Not at all	Not at all	Not at all	Not at all	Not at all	Not at all	Not at all
83	31-40	Male	Married	African	Yes	5 - 20 patients	Yes	No	Yes	No			More than half the days	More than half the days	More than half the days	More than half the days	More than half the days	Several days	Not at all	Not at all	Not at all	11	Several days	Several days	More than half the days	Not at all	Not at all	More than half the days	Several days	Somewhat difficult	7	Mild	Severe	None	Moderately Satisfied	Not at all Noticable	Not Worried at all	Not at all Interfering	6	A little bit	A little bit	A little bit	Not at all	Not at all	Not at all	Moderately	Moderately	Moderately	A little bit
84	31-40	Male	Married	Asian	No					No			Several days	Several days	Not at all	Not at all	Not at all	Not at all	Several days	Not at all	Not at all	3	Several days	Several days	Several days	Not at all	Not at all	Not at all	Not at all	Not difficult at all	3	Moderate	Mild	Mild	Satisfied	Not at all Noticable	Not Worried at all	Alittle	6	A little bit	A little bit	A little bit	A little bit	Moderately	A little bit	A little bit	A little bit	Not at all	Not at all
85	25-30	Male	Single	African	No					No			More than half the days	Several days	Several days	Not at all	Several days	Not at all	Not at all	Not at all	Not at all	5	Several days	Several days	Not at all	Several days	Not at all	Several days	Several days	Somewhat difficult	5	Mild	Severe	None	Moderately Satisfied	Alittle	Not Worried at all	Not at all Interfering	7	A little bit	A little bit	A little bit		Not at all	Not at all	A little bit	Not at all	Not at all	Not at all
86	25-30	Male	Single		No					No			Not at all	Not at all	Several days	Several days	More than half the days	Not at all	Not at all	Not at all	Not at all	4	Several days	Several days	Several days	Several days	Not at all	Not at all	Not at all	Somewhat difficult	4	Mild	Moderate	Mild	Satisfied	Not at all Noticable	Not Worried at all	Not at all Interfering	5	A little bit	A little bit	A little bit	Not at all	A little bit	Moderately	Moderately	A little bit	A little bit	Not at all
87	25-30	Male	Single	African	No					No			Not at all	Not at all	Several days	Several days	Several days	Several days	Not at all	Not at all	Not at all	4	Several days	Several days	More than half the days	Several days	Several days	Several days	Not at all	Somewhat difficult	7	Moderate	None	None	Very Satisfied	Not at all Noticable	Alittle	Not at all Interfering	3	Moderately	Moderately	Quite a bit	Quite a bit	Moderately	Moderately	A little bit	A little bit	A little bit	Not at all
88	25-30	Female	Single	African	No					No			Several days	Several days			Not at all		Not at all	Not at all	Not at all	2	Several days	Not at all	Nearly every day	Not at all	Not at all	Not at all	Not at all	Somewhat difficult	4	Mild	Severe	None	Moderately Satisfied	Not at all Noticable	Alittle	Not at all Interfering	7	A little bit		Not at all	Not at all	Not at all	A little bit	A little bit	Not at all	Not at all	A little bit
89	25-30	Female	Married	African	No					No			Several days	Several days	Not at all	Not at all	Not at all	Several days	Several days	Not at all	Several days	5	Several days	Several days	Several days	Several days	Several days	More than half the days	Several days	Somewhat difficult	8	Mild	Mild	None	Satisfied	Not at all Noticable	Not Worried at all	Not at all Interfering	3	A little bit	Not at all	Not at all	Not at all	Not at all	Not at all	A little bit	A little bit	Not at all	Not at all
90	31-40	Male	Single	African	No					No			Several days	Several days	Several days	Several days	Not at all	Not at all	Several days	Not at all	Not at all	5	Several days	Several days	Not at all	Not at all	Not at all	Not at all	Not at all	Not difficult at all	2	Mild	Mild	None	Satisfied	Not at all Noticable	Alittle	Not at all Interfering	4	Moderately	Moderately	A little bit	A little bit	A little bit	A little bit	Not at all	Not at all	Not at all	Not at all
91	25-30	Male	Single	Asian	No					No			Several days	Not at all	Not at all	Not at all	Not at all	Not at all	Not at all	Not at all	Not at all	1	Not at all	Not at all	Not at all	Not at all	Not at all	Not at all	Not at all	Not difficult at all	0	None	None	Moderate	Satisfied	Not at all Noticable	Somewhat	Not at all Interfering	5	Not at all	Not at all	Not at all	Not at all	Not at all	Not at all	Not at all	Not at all	Not at all	Not at all
92		Female	Single	African	No					No			More than half the days	Several days	Several days	Several days	Several days	Not at all	Not at all	Not at all	Not at all	6	Not at all	Not at all	Several days	Not at all	Not at all	Not at all	Not at all	Not difficult at all	1	Moderate	Mild	Mild	Satisfied	Not at all Noticable	Not Worried at all	Not at all Interfering	5	A little bit	A little bit	A little bit	A little bit	A little bit	A little bit	A little bit	A little bit	Moderately	Moderately
93	25-30	Female	Single	African	No					No			Several days	Several days	Not at all	Not at all	Not at all	Not at all	Not at all	Not at all	Not at all	2	Several days	Not at all	Not at all	Not at all	Not at all	Not at all	Not at all	Somewhat difficult	1	None	None	None	Satisfied	Not at all Noticable	Not Worried at all	Not at all Interfering	1	Not at all	Not at all	Not at all	Not at all	Not at all	Not at all	Not at all	Not at all	Not at all	Not at all
94	25-30	Male	Single	African	No					No			Not at all	Not at all	More than half the days	Nearly every day	Not at all	Several days	Several days	Not at all	Not at all	7	Several days	More than half the days	Not at all	Several days	Several days	Several days	Several days	Somewhat difficult	7	Moderate	Mild	Mild	Satisfied	Not at all Noticable	Alittle	Not at all Interfering	6	Moderately	Moderately	Moderately	A little bit	A little bit	A little bit	A little bit	Moderately	Moderately	A little bit
95	25-30	Male	Single	African	No					No			Several days	Several days	Not at all	Not at all	Several days	Several days	Several days	Not at all	Not at all	5	Several days	Several days	Several days	Several days	Several days	Several days	Several days	Somewhat difficult	7	Mild	Mild	None	Satisfied	Alittle	Not Worried at all	Not at all Interfering	4	A little bit	A little bit	A little bit	Not at all	Not at all	Not at all	Not at all	Not at all	Not at all	A little bit
96	25-30	Male	Single	African	No					No			More than half the days	More than half the days	Several days	Several days	More than half the days	Not at all	Not at all	Not at all	Not at all	8	Several days	Not at all	Not at all	Not at all	Not at all	Not at all	Not at all	Not difficult at all	1	None	None	None	Satisfied	Not at all Noticable	Not Worried at all	Not at all Interfering	1	A little bit	Moderately	Moderately	A little bit	A little bit	A little bit	A little bit	A little bit	Moderately	A little bit
97	25-30	Female	Single	African	No					No			Not at all	Not at all	Not at all	Not at all	Not at all	Not at all	Not at all	Not at all	Not at all	0	Not at all	Not at all	Not at all	Not at all	Not at all	Not at all	Not at all	Not difficult at all	0	None	None	None	Very Satisfied	Not at all Noticable	Not Worried at all	Not at all Interfering	0	Not at all	Not at all	Not at all	Not at all	Not at all	Not at all	Not at all	Not at all	Not at all	Not at all
98	31-40	Female	Single	African	No					No			More than half the days	Several days	Several days	Nearly every day	Several days	Several days	Not at all	Not at all	Not at all	9	Several days	Several days	Several days	Not at all	Not at all	Nearly every day	Not at all	Very difficult	6	Mild	Moderate	Moderate	Moderately Satisfied	Not at all Noticable	Alittle	Not at all Interfering	8	A little bit	A little bit	Moderately	A little bit	Moderately	A little bit	A little bit	A little bit	A little bit	Moderately
99	25-30	Female	Single	African	No					No			More than half the days	Several days	More than half the days	More than half the days	More than half the days	Several days	Several days	Not at all	Not at all	11	More than half the days	Several days	Several days	Not at all	Not at all	Not at all	Not at all	Somewhat difficult	4	None	None	Severe	Moderately Satisfied	Alittle	Not Worried at all	Alittle	7	A little bit	A little bit	A little bit	Not at all	Not at all	A little bit	A little bit	A little bit	Moderately	A little bit
100	25-30	Male	Single	African	No					No			Several days	Not at all	Not at all	Not at all	Not at all	Not at all	Not at all	Not at all	Not at all	1	Not at all	Not at all	Not at all	Not at all	Not at all	Not at all	Not at all	Not difficult at all	0	Mild	None	None	Satisfied	Not at all Noticable	Not Worried at all	Not at all Interfering	2	Not at all	Not at all	Not at all	Not at all	Not at all	Not at all	Not at all	Not at all	Not at all	Not at all
[truncated: 33 more columns]
